# Supplementary material for: Laser-Induced Graphene Microsupercapacitors: Structure, Quality, and Performance
Source: Nanomaterials (Basel). 2023 Feb 21;13(5):788. doi: 10.3390/nano13050788 (PMC10005378; doi:10.3390/nano13050788)
Supplement: Supplementary file 1 [file nanomaterials-13-00788-s001.zip]

Archive with 1 entries (1 files):
- nanomaterials-2202922-supplementary.pdf
